# Supplementary material for: High-Throughput Computational Search for Half-Metallic Oxides
Source: Molecules. 2020 Apr 25;25(9):2010. doi: 10.3390/molecules25092010 (PMC7248829; doi:10.3390/molecules25092010)
Supplement: Supplementary file 1 [file molecules-25-02010-s001.zip]

Archive with 1 entries (1 files):
- molecules-783429-supplementary.xlsx
