# Supplementary material for: High-Throughput Computational Search for Half-Metallic Oxides
Source: Molecules. 2020 Apr 25;25(9):2010. doi: 10.3390/molecules25092010 (PMC7248829; doi:10.3390/molecules25092010)
Supplement: Supplementary file 1 [file molecules-25-02010-s001.zip › molecules-783429-supplementary.xlsx]

## Sheet: supplementary_file
				ICSD	Name	No_Species	Lattice	SpinP_eF	SpinP_Gap	Egap_up	VBM_up	CBM_up	pd1_up	pd2_up	pd3_up	d1d2_up	d2d3_up	d1d3_up	N_2p@Ef_up	N_d1@Ef_up	N_d2@Ef_up	N_d3@Ef_up	N_f1@Ef_up	N_f2@Ef_up	N_f3@Ef_up	Egap_dw	VBM_dw	CBM_dw	pd1_dw	pd2_dw	pd3_dw	d1d2_dw	d2d3_dw	d1d3_dw	N_2p@Ef_dw	N_d1@Ef_dw	N_d2@Ef_dw	N_d3@Ef_dw	N_f1@Ef_dw	N_f2@Ef_dw	N_f3@Ef_dw	Ms	M2p	Md1	Md2	Md3	Mf1	Mf2	Mf3
				92356	Fe3O4	2	RHL	1	0.999833	2.9	-1.08	1.82	19.51	16.85	0	27.86	0	0	0	0	0	0	0	0	0	0	0	0	11.05	14.77	0	31.28	0	0	0	0.18	0.03	0	0	0	0	28	0.08	0.6	0.3	0	0	0	0
				88754	Ce7O12	2	RHL	1	0.978143	0	0	0	34.12	0	0	0	0	0	0.11	0.05	0	0	0.75	0	0	3.09	-0.99	2.1	31.46	0	0	0	0	0	0	0	0	0	0	0	0	4	0.07	0.01	0	0	1.08	0	0
				31156	Fe3O4	2	ORCI	1	0.999868	2.67	-1.08	1.59	18.59	17.21	0	34.12	0	0	0	0	0	0	0	0	0	0	0	0	11.33	14.7	0	31.48	0	0	0.01	0.21	0.08	0	0	0	0	28	0.08	0.6	0.3	0	0	0	0
				53059	Co1O1	2	BCT	1	0.999572	2.22	-0.78	1.44	26.78	0	0	0	0	0	0	0	0	0	0	0	0	0	0	0	18.48	0	0	0	0	0	0.05	0.21	0	0	0	0	0	3	0.06	0.92	0	0	0	0	0
				77589	Fe3O4	2	FCC	1	0.999981	2.73	-1.2	1.53	16.35	16.54	0	34.51	0	0	0	0	0	0	0	0	0	0	0	0	11.22	14.59	0	31.43	0	0	0	0.05	0.01	0	0	0	0	27.99	0.08	0.6	0.3	0	0	0	0
				245320	Co1O1	2	FCC	1	0.998748	2.31	-0.27	2.04	25.69	0	0	0	0	0	0	0	0	0	0	0	0	0	0	0	14.26	0	0	0	0	0	0.12	0.56	0	0	0	0	0	3	0.07	0.91	0	0	0	0	0
				98086	Fe3O4	2	MCL	1	0.99933	2.76	-0.88	1.88	26.18	16.27	0	34.58	0	0	0	0	0	0	0	0	0	0	0	0	11.8	15.15	0	29.81	0	0	0	0.07	0.04	0	0	0	0	52	0.08	0.57	0.33	0	0	0	0
				155832	Cr1O2	2	ORC	1	0.999951	0	0	0	33	0	0	0	0	0	0.04	0.01	0	0	0	0	0	3.03	-0.63	2.4	12.23	0	0	0	0	0	0	0	0	0	0	0	0	4	0.21	1.19	0	0	0	0	0
				164813	Fe3O4	2	ORC	1	0.999958	2.61	-0.72	1.89	31.5	13.87	0	25.93	0	0	0	0	0	0	0	0	0	0	0	0	13.82	13.51	0	33.9	0	0	0	0.01	0	0	0	0	0	95.97	0.08	0.55	0.35	0	0	0	0
				16779	O26V12	2	MCLC	1	0.997308	0	0	0	24.93	0	0	0	0	0	0.01	0.03	0	0	0	0	0	2.34	-1.48	0.86	20.63	0	0	0	0	0	0	0	0	0	0	0	0	4	0.25	1.24	0	0	0	0	0
				34417	O2V1	2	MCLC	1	0.999749	0	0	0	24	0	0	0	0	0	0.03	0.12	0	0	0	0	0	2.13	-1.05	1.08	17.08	0	0	0	0	0	0	0	0	0	0	0	0	4	0.18	1.16	0	0	0	0	0
				166023	Cr1O2	2	TET	1	0.999866	0	0	0	34.29	0	0	0	0	0	0.04	0.02	0	0	0	0	0	3.03	-0.65	2.39	12.98	0	0	0	0	0	0	0	0	0	0	0	0	4	0.21	1.19	0	0	0	0	0
				108905	Fe2O3	2	BCC	1	0.999429	0	0	0	18.37	0	0	0	0	0	0.06	0.18	0	0	0	0	0	1.6	-1.35	0.25	26.16	0	0	0	0	0	0	0	0	0	0	0	0	55.99	0.1	0.88	0	0	0	0	0
				167376	Fe1Na1O2	3	RHL	1	0.996482	2.52	-1.41	1.11	39.22	0	0	0	0	0	0	0	0	0	0	0	0	0	0	0	18.28	0	0	0	0	0	0.04	0.2	0	0	0	0	0	1	0.02	0.96	0	0	0	0	0
				180176	Co1La1O3	3	RHL	1	0.997195	0	0	0	25.74	0	9.11	0	0	8.01	0.05	0.03	0	0	0	0	0	2.42	-0.51	1.91	35.74	0	8.5	0	0	13.26	0	0	0	0	0	0	0	4	0.14	1.11	0	0	0	0	0
				82175	Ca3Co2O6	3	RHL	1	0.995195	0	0	0	19.38	0	0	0	0	0	0.09	0.04	0	0	0	0	0	1.32	-0.83	0.49	22.98	0	0	0	0	0	0	0	0	0	0	0	0	12	0.08	0.9	0	0	0	0	0
				173477	La1Ni1O3	3	RHL	1	0.999022	0	0	0	26.35	0	9.15	0	0	7.36	0.07	0.04	0	0	0	0	0	2.28	-0.64	1.64	35.42	0	8.57	0	0	9.5	0	0	0	0	0	0	0	2	0.26	1.22	0	0.01	0	0	0
				91075	Ba1O3Ru1	3	RHL	1	0.999256	1.84	-0.55	1.29	33.28	0	3.86	0	0	4.06	0	0	0	0	0	0	0	0	0	0	27.57	0	4.06	0	0	6.5	0.02	0.08	0	0	0	0	0	6	0.2	0.78	0	0	0	0	0
				18104	Cu1Nd1O2	3	RHL	1	0.999681	0	0	0	8.57	0	21.7	0	0	7.18	0.03	0	0	0.01	0.36	0	0	3.02	-0.92	2.1	7.74	0	22.18	0	0	6.73	0	0	0	0	0	0	0	3	0.05	0.01	0	0.01	1.06	0	0
				31974	O4Pu1Sr1	3	RHL	1	0.999966	0	0	0	0	0	13.16	0	0	0	0.11	0	0	0.01	0	0	0.69	2.25	-0.98	1.27	0	0	11.72	0	0	0	0	0	0	0	0	0	0	2	0.27	0	0	0.03	0	0	1.25
				161771	Ba2Co9O14	3	RHL	1	0.999232	0	0	0	25.7	19.54	3.89	21.01	3.27	3.28	0.04	0.02	0	0	0	0	0	1.58	-0.53	1.05	36.5	34.25	4.1	36.38	7.41	6.2	0	0	0	0	0	0	0	25	0.05	0.68	0.24	0	0	0	0
				97949	O18Sr1V13	3	RHL	1	0.993129	0	0	0	17.35	0	2.26	0	0	3.58	0.02	0.17	0	0	0	0	0	1.41	-0.72	0.69	10.18	0	2	0	0	11.47	0	0	0	0	0	0	0	25	0	0.99	0	0	0	0	0
				109297	O6Rh1Sr4	3	RHL	1	0.9987	2.62	-0.2	2.43	21.96	0	4.17	0	0	6.42	0	0	0	0	0	0	0	0	0	0	21.77	0	4.38	0	0	7.66	0.07	0.18	0	0	0	0	0	2	0.4	0.59	0	0.01	0	0	0
				51207	Fe1Li1O2	3	RHL	1	0.994396	2.62	-1.39	1.23	38.98	0	0	0	0	0	0	0	0	0	0	0	0	0	0	0	18.92	0	0	0	0	0	0.05	0.23	0	0	0	0	0	1	0.01	0.97	0	0	0	0	0
				73974	Ag1Ni1O2	3	RHL	1	0.999076	0	0	0	30.79	0	22.28	0	0	30.38	0.13	0.06	0	0.01	0	0	0	2.39	-0.89	1.5	38.45	0	24.02	0	0	16.24	0	0	0	0	0	0	0	1	0.26	1.25	0	0.04	0	0	0
				80181	Cu2O4P1	3	TRI	1	0.991533	1.98	-0.33	1.65	0	34.28	17.9	0	11.58	0	0	0	0	0	0	0	0	0	0	0	0	30.26	16.05	0	13.23	0	0	0	0.04	0.02	0	0	0	4	0.22	0	0.69	0.07	0	0	0
				159027	Ca1Ir1O3	3	ORCC	1	0.998682	2.55	-0.31	2.24	37.69	0	3.74	0	0	4.77	0	0	0	0	0	0	0	0	0	0	34.48	0	3.91	0	0	5.39	0.06	0.11	0	0	0	0	0	2	0.31	0.67	0	0	0	0	0
				249009	Fe4O11Sr4	3	ORCC	1	0.99935	0	0	0	12.51	0	13.46	0	0	31.1	0.04	0.02	0	0.01	0	0	0	1.14	-0.15	0.99	17.1	0	11.49	0	0	36.97	0	0	0	0	0	0	0	18	0.07	0.47	0	0.43	0	0	0
				16492	O4U1Y1	3	ORCC	1	0.999663	0	0	0	0	0	12.31	0	0	0	0.01	0	0	0	0	0	0.06	3.06	-1.02	2.04	0	0	11.49	0	0	0	0	0	0	0	0	0	0	1	0.3	0	0	0.03	0	0	1.28
				184382	Bi3Mn2O7	3	ORCC	1	0.99953	0	0	0	36.62	1.47	1.86	1.17	42.32	1.48	0.05	0.07	0	0	0	0	0	2.46	-0.84	1.62	7	1.43	1.64	16.2	43.57	18.17	0	0	0	0	0	0	0	18	0.02	0.99	0	0	0	0	0
				245610	K3O4Pd2	3	ORCC	1	0.998308	2.54	-0.22	2.31	0	33.82	0	0	0	0	0	0	0	0	0	0	0	0	0	0	0	34.79	0	0	0	0	0.06	0	0.03	0	0	0	0	1.99	0.51	0	0.48	0	0	0	0
				164774	Ca1O3Rh1	3	ORCC	1	0.999453	2.08	-0.2	1.89	38.21	0	3.77	0	0	4.23	0	0	0	0	0	0	0	0	0	0	41.03	0	3.96	0	0	4.79	0.05	0.06	0	0	0	0	0	2	0.34	0.64	0	0	0	0	0
				170874	Eu3O7Os1	3	ORCC	1	0.999597	0	0	0	18.01	8.91	10.61	6.33	37.99	8.42	0.11	0.14	0.01	0.02	0	0.63	0.13	1.61	-0.81	0.79	18.41	8.22	9.36	7.19	41.48	9.89	0	0	0	0	0	0	0	42.77	0	0.07	0	0.01	0	0.31	0.62
				15927	Mg1O3V1	3	ORCC	1	0.996921	0	0	0	0	0	22.57	0	0	0	0.13	0	0	0.05	0	0	0	0.95	-0.15	0.8	0	0	17.31	0	0	0	0	0	0	0	0	0	0	2	0.2	0	0	1.18	0	0	0
				23084	Cl5O2U2	3	ORCC	1	0.999958	0	0	0	0	0	17.36	0	0	0	0	0	0	0	0	0	0.26	3.05	-1.04	2.01	0	0	14.89	0	0	0	0	0	0	0	0	0	0	3	0.04	0	0	0.02	0	0	1.08
				73394	O4Ru1Sr2	3	BCT	1	0.994761	0.69	-0.65	0.04	28.67	0	3.25	0	0	3.98	0	0	0	0	0	0	0	0	0	0	27.04	0	3.41	0	0	5.5	0.04	0.17	0	0	0	0	0	2	0.22	0.77	0	0	0	0	0
				51097	Nd4Ni3O8	3	BCT	1	0.962332	0	0	0	0	31.59	10.57	0	12.26	0	0.02	0	0.02	0	0	0	0	1.41	-0.52	0.88	0	19.42	9.85	0	13.16	0	0	0	0	0	0	0	0	14	0.03	0	0.17	0	0	0.43	0.43
				15610	Nd1O4V1	3	BCT	1	0.999929	0	0	0	0	27.41	9.15	0	18	0	0.05	0	0.05	0.01	0	0	2.66	3.12	-1.47	1.65	0	27.1	8.5	0	16.87	0	0	0	0	0	0	0	0	6	0.03	0	0	0.01	0	0	1.03
				74419	Fe1O4Sr2	3	BCT	1	0.997765	0	0	0	11.1	0	3.49	0	0	3.84	0.04	0.02	0	0	0	0	0	1.34	-0.42	0.92	19.02	0	3.42	0	0	12.53	0	0	0	0	0	0	0	4	0.02	0.96	0	0	0	0	0
				1562	K1O8Ru4	3	BCT	1	0.988103	2.01	-0.66	1.35	42.5	0	0	0	0	0	0	0	0	0	0	0	0	0	0	0	25.73	0	0	0	0	0	0.04	0.22	0	0	0	0	0	7	0.13	0.85	0	0	0	0	0
				249209	La3Ni2O6	3	BCT	1	0.942396	0	0	0	0	38.62	10.25	0	8.49	0	0.01	0	0.04	0	0	0	0	1.85	-0.39	1.46	0	28.5	10.05	0	9.7	0	0	0	0	0	0	0	0	1	0.23	0	1.19	0	0	0	0
				45974	Ir1O4Sr2	3	BCT	1	0.993887	0.34	-0.19	0.15	28.99	0	3.39	0	0	4.45	0	0	0	0	0	0	0	0	0	0	28.98	0	3.49	0	0	4.8	0.05	0.14	0	0	0	0	0	1	0.32	0.66	0	0	0	0	0
				61378	K2O16Ru8	3	BCT	1	0.988651	2.01	-0.64	1.37	42.38	0	0	0	0	0	0	0	0	0	0	0	0	0	0	0	25.63	0	0	0	0	0	0.04	0.23	0	0	0	0	0	7	0.13	0.85	0	0	0	0	0
				246483	Co1O4Sr2	3	BCT	1	0.997339	0	0	0	10.71	0	3.83	0	0	3.55	0.05	0.03	0	0	0	0	0	0.98	-0.21	0.77	25.71	0	3.78	0	0	6.69	0	0	0	0	0	0	0	3	0.05	0.92	0	0	0	0	0
				89559	O2Pr2Te1	3	BCT	1	0.999918	0	0	0	0	10.21	0	0	0	0	0.02	0	0.01	0	0	0.45	0	2.04	-0.54	1.5	0	9.37	0	0	0	0	0	0	0	0	0	0	0	4.02	0.03	0	0.01	0	0	1.03	0
				245595	Cr1O4Sr2	3	BCT	1	0.998649	0	0	0	32.79	0	3.61	0	0	5.85	0.11	0.15	0	0	0	0	0	1.56	-0.11	1.46	16.46	0	3.44	0	0	13.27	0	0	0	0	0	0	0	2	0.09	1.08	0	0	0	0	0
				50869	Ba1Fe1O3	3	HEX	1	0.999789	0	0	0	11.28	0	5.33	0	0	4.38	0.15	0.08	0	0	0	0	0	1.22	-0.14	1.08	19.63	0	5.09	0	0	17.76	0	0	0	0	0	0	0	23.99	0.01	0.96	0	0	0	0	0
				15520	Ba1O3Rh1	3	HEX	1	0.999953	1.48	-0.19	1.29	32.8	0	4.16	0	0	4.2	0	0	0	0	0	0	0	0	0	0	37.11	0	4.35	0	0	4.84	0.08	0.18	0	0.01	0	0	0	4	0.36	0.62	0	0	0	0	0
				84652	Ba1O3Ru1	3	HEX	1	0.99921	1.68	-0.42	1.26	33.55	0	4.18	0	0	4.4	0	0	0	0	0	0	0	0	0	0	28.4	0	4.4	0	0	7.02	0.04	0.14	0	0	0	0	0	8	0.22	0.77	0	0	0	0	0
				415451	Ag1Ni1O2	3	HEX	1	0.998547	0	0	0	31.01	0	22.19	0	0	30.66	0.13	0.06	0	0.02	0	0	0	2.4	-0.89	1.52	39.12	0	23.9	0	0	16.03	0	0	0	0	0	0	0	2	0.26	1.25	0	0.04	0	0	0
				186856	In1Mn1O3	3	HEX	1	0.999627	0	0	0	0	0	35.46	0	0	0	0.02	0	0	0.01	0	0	0	2.52	-1.49	1.03	0	0	7.25	0	0	0	0	0	0	0	0	0	0	24.01	0.03	0	0	1	0	0	0
				35029	Ba1Cr1O3	3	HEX	1	0.999881	0	0	0	37.85	0	5.03	0	0	6.02	0.14	0.34	0	0.01	0	0	0	2.32	-0.42	1.9	16.52	0	4.55	0	0	18.86	0	0	0	0	0	0	0	8	0.17	1.15	0	0	0	0	0
				169980	H1Ni1O2	3	HEX	1	0.994156	0	0	0	29.46	0	0	0	0	0	0.06	0.03	0	0	0	0	0	3.38	-0.93	2.44	35.08	0	0	0	0	0	0	0	0	0	0	0	0	1	0.28	1.24	0	0	0	0	0
				200009	Fe2Na1O3	3	HEX	1	0.9996	2.77	-1.02	1.75	19.12	0	0	0	0	0	0	0	0	0	0	0	0	0	0	0	10.42	0	0	0	0	0	0.06	0.31	0	0	0	0	0	9	0.07	0.91	0	0	0	0	0
				16158	Fe12O19Sr1	3	HEX	1	0.993811	0	0	0	34.08	23.21	32.57	25.66	23.73	33.18	0.06	0.02	0	0.07	0	0	0	0.86	-0.31	0.54	23.23	16.34	12.18	31.25	24.82	23.13	0	0	0	0	0	0	0	77.92	0.04	0.64	0.21	0.08	0	0	0
				174000	Cu1Mn2O4	3	FCC	1	0.999954	0	0	0	38.88	20.91	0	16.75	0	0	0.15	0.14	0.14	0	0	0	0	2.97	-1.01	1.96	10.55	19.31	0	8.13	0	0	0	0	0	0	0	0	0	14.01	0.1	1.13	0.06	0	0	0	0
				156436	Ir2O7Pr2	3	FCC	1	0.997768	2.07	-0.24	1.83	32.23	0	10.5	0	0	11.18	0	0	0	0	0	0	0	0	0	0	29.41	0	10.41	0	0	12.39	0.05	0.19	0	0.01	0	0	0	12	0.08	0.23	0	0.01	0	0	0.68
				21115	Co2Ge1O4	3	FCC	1	0.999893	2.04	-1.4	0.64	32.55	1.43	0	1.31	0	0	0	0	0	0	0	0	0	0	0	0	16.14	10.53	0	14.39	0	0	0.05	0.55	0.01	0	0	0	0	12	0.07	0.92	0	0	0	0	0
				247301	Mn2O7Sb2	3	FCC	1	0.941125	0	0	0	5.84	0	31.5	0	0	4.57	0	0	0	0	0	0	0	1.26	-1.25	0.02	4.9	0	3.59	0	0	18.56	0	0	0	0	0	0	0	20	0.01	0	0	0.97	0	0	0
				247303	Ni2O7Sb2	3	FCC	1	0.996981	0.97	-0.53	0.45	4.84	0	20.02	0	0	3.63	0	0	0	0	0	0	0	0	0	0	4.75	0	24.11	0	0	4.82	0.09	0	0	1.19	0	0	0	8	0.11	0	0	0.87	0	0	0
				173946	Eu2Mo2O7	3	FCC	1	0.9994	0	0	0	28.63	0	8.3	0	0	8.96	0.03	0.09	0	0	0	0	2.9	1.42	-0.88	0.54	21.8	0	7.35	0	0	11.9	0	0	0	0	0	0	0	32	0.01	0.17	0	0	0	0	0.84
				92444	O7Pr2Te2	3	FCC	1	0.998431	0	0	0	12.38	0	9.67	0	0	36.93	0.08	0.01	0	0.01	0	0	4.71	1.61	-0.41	1.2	11.84	0	8.99	0	0	37.17	0	0	0	0	0	0	0	7.99	0.03	0	0	0.01	0	0	1.02
				180008	Cd2O7Tc2	3	FCC	1	0.999121	0	0	0	34.4	0	6.3	0	0	6.58	0.27	0.45	0	0.01	0	0	0	1.86	-1.2	0.66	24.67	0	4.8	0	0	5.85	0	0	0	0	0	0	0	8	0.03	0.94	0	0	0	0	0
				51158	O7Ru2Tl2	3	FCC	1	0.998032	0.88	-0.72	0.17	37.48	0	5.52	0	0	5.65	0	0	0	0	0	0	0	0	0	0	28.2	0	5.09	0	0	8.6	0.05	0.27	0	0	0	0	0	8	0.17	0.84	0	0	0	0	0
				88962	Cu1O4Rh2	3	FCC	1	0.979578	2.13	-0.25	1.87	32.88	23.11	0	31.61	0	0	0	0	0	0	0	0	0	0	0	0	30.01	18.13	0	29.82	0	0	0.15	0.14	0.48	0	0	0	0	1.99	0.33	0.25	0.4	0	0	0	0
				187534	Ir2O7Y2	3	FCC	1	0.999976	2.29	-0.17	2.13	31.38	0	9.98	0	0	10.73	0	0	0	0	0	0	0	0	0	0	28.34	0	10.15	0	0	12.2	0.04	0.15	0	0.01	0	0	0	4	0.26	0.71	0	0.01	0	0	0
				76977	Al1Fe2O4	3	FCC	1	0.999939	3.36	-1.38	1.98	22.36	0	0	0	0	0	0	0	0	0	0	0	0	0	0	0	10.87	0	0	0	0	0	0	0.01	0	0	0	0	0	18	0.07	0.91	0	0	0	0	0
				109150	Fe1Ni2O4	3	FCC	1	0.998107	0	0	0	33.89	32.64	0	32.99	0	0	0.13	0.06	0.02	0	0	0	0	1.52	-0.27	1.25	34.06	33.27	0	22.06	0	0	0	0	0	0	0	0	0	4	0.24	1.42	0.19	0	0	0	0
				156409	Ca2O7Ru2	3	FCC	1	0.997279	1.56	-0.12	1.44	28.96	0	3.97	0	0	4.08	0	0	0	0	0	0	0	0	0	0	29.92	0	4.04	0	0	5.35	0	0.01	0	0	0	0	0	12	0.23	0.75	0	0	0	0	0
				415107	Mn3O8P2	3	MCL	1	0.995815	0	0	0	0	28.74	33.1	0	40.65	0	0.14	0	0.04	0.06	0	0	0	3.03	-0.87	2.16	0	12.18	11.79	0	38.49	0	0	0	0	0	0	0	0	22	0.07	0	0.35	0.71	0	0	0
				96729	O10Ru3Sr4	3	MCL	1	0.998928	1.11	-0.7	0.41	31.06	0	4.2	0	0	4.48	0	0	0	0	0	0	0	0	0	0	29.29	0	4.35	0	0	7.13	0.01	0.05	0	0	0	0	0	12.03	0.2	0.79	0	0	0	0	0
				86176	Co3La3O8	3	MCL	1	0.993826	0	0	0	27.78	21.46	10.09	30.25	8.89	9.69	0.05	0.05	0	0	0	0	0	1.11	-0.66	0.45	28.38	33.39	10.07	34.14	16.17	17.14	0	0	0	0	0	0	0	18.04	0.06	0.62	0.3	0	0	0	0
				51177	Co3La4O10	3	MCL	1	0.982083	0	0	0	27.18	0	10.74	0	0	11.12	0.04	0.04	0	0	0	0	0	1.26	-0.6	0.66	30.14	0	11.08	0	0	18.81	0	0	0	0	0	0	0	18	0.06	0.91	0	0	0	0	0
				9850	Co3O8P2	3	MCL	1	0.995094	0	0	0	0	33.34	0	0	0	0	0.02	0	0	0	0	0	0	1.44	-0.66	0.78	0	20.02	0	0	0	0	0	0	0	0	0	0	0	14	0.03	0	1.02	0	0	0	0
				108896	Co1O3Sr1	3	MCL	1	0.99916	0	0	0	33.48	0	4.32	0	0	3.52	0.18	0.02	0	0.01	0	0	0	2.06	-0.38	1.68	40.29	0	3.61	0	0	4.44	0	0	0	0	0	0	0	0	5.09	5.98	0	0.05	0	0	0
				25101	B1Fe3O5	3	MCL	1	0.999954	2.97	-1.14	1.83	33.83	0	0	0	0	0	0	0	0	0	0	0	0	0	0	0	9.79	0	0	0	0	0	0.02	0.53	0	0	0	0	0	26	0.06	0.92	0	0	0	0	0
				156386	Cr3H1O8	3	MCL	1	0.998321	0	0	0	0	0	38.72	0	0	0	0.08	0	0	0.14	0	0	0	2.67	-1.28	1.4	0	0	25.1	0	0	0	0	0	0	0	0	0	0	6	0.27	0	0	1.26	0	0	0
				183583	Ca1O3Rh1	3	MCL	1	0.997638	2.02	-0.23	1.8	38.56	3.83	4.14	3.88	44.49	4.19	0	0	0	0	0	0	0	0	0	0	41.25	4.1	4.42	4.59	44.96	4.95	0.07	0.12	0	0	0	0	0	6	0.36	0.62	0	0	0	0	0
				59000	As2Co3O8	3	MCL	1	0.996483	2.24	-1.26	0.97	27.91	20.83	29.02	16.72	16.44	43.22	0	0	0	0	0	0	0	0	0	0	25.19	20.14	21.71	21.44	25.29	37.43	0.01	0.11	0	0.11	0	0	0	36.01	0.05	0.61	0	0.32	0	0	0
				74382	Bi3O11Ru3	3	CUB	1	0.998317	1.65	-0.36	1.29	36.88	0	4.19	0	0	4.29	0	0	0	0	0	0	0	0	0	0	29.04	0	0.56	0	0	1.04	0.01	0.04	0	0	0	0	0	28	0.17	0.8	0	0	0	0	0
				27777	Ca1O3Sn1	3	CUB	1	0.999512	2.49	-0.57	1.92	5.47	0	0	0	0	0	0	0	0	0	0	0	0	0	0	0	7.48	0	0	0	0	0	0.4	0.01	0	0	0	0	0	2.01	1.02	0.01	0	0	0	0	0
				187637	O3Pb1V1	3	CUB	1	0.999835	0	0	0	20.93	0	0.93	0	0	2.1	0.03	0.17	0	0	0	0	0	2.13	-1.31	0.83	15.03	0	0.93	0	0	5.05	0	0	0	0	0	0	0	1	0.21	1.21	0	0	0	0	0
				245834	Cr1O3Sr1	3	CUB	1	0.997981	0	0	0	31.99	0	3.21	0	0	6.13	0.23	0.29	0	0.01	0	0	0	2.61	-0.36	2.25	13.15	0	2.94	0	0	15.96	0	0	0	0	0	0	0	2	0.15	1.14	0	0	0	0	0
				35769	Fe5Li1O8	3	CUB	1	0.945867	0	0	0	28.14	17.3	0	15.17	0	0	0.06	0.04	0.01	0	0	0	0	2.04	-0.62	1.42	16.19	16.99	0	28.76	0	0	0	0	0	0	0	0	0	76	0.04	0.5	0.44	0	0	0	0
				15137	Na11O16U5	3	CUB	1	0.981153	0	0	0	21.7	0	0	0	0	0	0.13	0	0	0	0.79	0	0	2.8	-0.41	2.4	20.21	0	0	0	0	0	0	0	0	0	0	0	0	18	0.07	0.02	0	0	1.05	0	0
				100517	La3O11Ru3	3	CUB	1	0.999989	2.36	-0.44	1.92	35.05	0	15.74	0	0	19.7	0	0	0	0	0	0	0	0	0	0	24.32	0	16.45	0	0	26.19	0.03	0.08	0	0	0	0	0	28	0.18	0.79	0	0	0	0	0
				99451	Ca1O3Ru1	3	ORC	1	1.00006	1.44	-0.31	1.12	34.85	0	0	0	0	0	0	0	0	0	0	0	0	0	0	0	22.22	0	0	0	0	0	0.05	0.06	0	0	0	0	0	8	0.18	0.81	0	0	0	0	0
				170598	Na1O4Rh2	3	ORC	1	0.995909	1.46	-0.24	1.22	44.16	0	0	0	0	0	0	0	0	0	0	0	0	0	0	0	39.21	0	0	0	0	0	0.01	0.01	0	0	0	0	0	3.99	0.35	0.64	0	0	0	0	0
				56697	O3Ru1Sr1	3	ORC	1	0.999565	1.03	-0.5	0.54	33.71	0	3.92	0	0	4.16	0	0	0	0	0	0	0	0	0	0	30.27	0	4.06	0	0	6.62	0.07	0.25	0	0.01	0	0	0	8	0.2	0.79	0	0	0	0	0
				151949	Ni1O3Yb1	3	ORC	1	0.998688	0	0	0	27.67	0	10.9	0	0	8.68	0.19	0.04	0	0.01	0	0	0.65	2.13	-0.5	1.63	36.83	0	9.92	0	0	10.91	0	0	0	0	0	0	0	0	7.14	14.29	0	0.03	0	0	6.57
				48007	Li1O2Ru1	3	ORC	1	0.999145	1.53	-0.36	1.17	32.39	0	0	0	0	0	0	0	0	0	0	0	0	0	0	0	22.81	0	0	0	0	0	0.03	0.07	0	0	0	0	0	2	0.14	0.85	0	0	0	0	0
				172608	Na1O4Ru2	3	ORC	1	0.99998	1.6	-0.55	1.05	39.82	0	0	0	0	0	0	0	0	0	0	0	0	0	0	0	26.05	0	0	0	0	0	0.02	0.07	0	0	0	0	0	12	0.12	0.87	0	0	0	0	0
				92349	Ca1Fe1O3	3	ORC	1	0.993417	0	0	0	13.91	3.94	0	3.31	0	0	0.06	0.02	0	0	0	0	0	1.59	-0.45	1.14	20.08	3.81	0	13.39	0	0	0	0	0	0	0	0	0	16	0.02	0.96	0	0	0	0	0
				174474	Mn2O5Pb2	3	ORC	1	0.999536	0	0	0	30.69	0	30.42	0	0	38.65	0.03	0.02	0	0.02	0	0	0	2.36	-0.72	1.64	6.05	0	5.41	0	0	41.44	0	0	0	0	0	0	0	32.02	0.04	0.5	0	0.51	0	0	0
				281029	Ba3Fe1O5	3	ORC	1	0.997688	0	0	0	0	12.18	5.62	0	4.34	0	0.18	0	0.08	0.01	0	0	0	2.6	-0.33	2.27	0	21.64	5.64	0	11.3	0	0	0	0	0	0	0	0	16	0.04	0	0.93	0.01	0	0	0
				23822	Fe1O3Y1	3	ORC	1	0.999462	0	0	0	23.3	0	10.46	0	0	9.15	0.05	0.06	0	0	0	0	0	1.68	-0.59	1.09	16.74	0	10.4	0	0	27.85	0	0	0	0	0	0	0	16	0.04	0.93	0	0	0	0	0
				66509	Cu2Li3O4	3	MCLC	1	0.999602	0	0	0	0	31.68	0	0	0	0	0.11	0	0.07	0	0	0	0	1.55	-0.79	0.75	0	34.88	0	0	0	0	0	0	0	0	0	0	0	1	0.13	0	0.81	0	0	0	0
				414128	Co2Na7O6	3	MCLC	1	0.987035	1.95	-0.82	1.13	0	0	16.36	0	0	0	0	0	0	0	0	0	0	0	0	0	0	0	32.81	0	0	0	0.07	0	0	0.24	0	0	0	14	0.17	0	0	0.81	0	0	0
				99574	Mo1O6Yb2	3	MCLC	1	0.998059	2.45	-0.19	2.25	0	0	21.42	0	0	0	0	0	0	0	0	0	0	0	0	0	0	0	22.43	0	0	0	0.02	0	0	0	0	0	0.1	8	0.2	0	0	0	0	0	0.79
				62096	Ba2Mn8O16	3	MCLC	1	0.999553	0	0	0	31.88	0	5.29	0	0	4.7	0.09	0.05	0	0	0	0	0	2.73	-0.8	1.94	12.74	0	4.18	0	0	22.75	0	0	0	0	0	0	0	14	0.09	1.07	0	0	0	0	0
				93226	Ba1Mn3O6	3	MCLC	1	0.998381	0	0	0	32.21	0	5.35	0	0	4.57	0.06	0.04	0	0	0	0	0	2.44	-0.27	2.17	11.79	0	4.62	0	0	20.63	0	0	0	0	0	0	0	22	0.07	1.05	0	0	0	0	0
				187130	Ir1Na2O3	3	MCLC	1	0.999152	2.34	-0.33	2.01	35.07	0	0	0	0	0	0	0	0	0	0	0	0	0	0	0	31.19	0	0	0	0	0	0	0	0	0	0	0	0	2	0.33	0.64	0	0	0	0	0
				418029	Hg2O20V8	3	MCLC	1	0.995333	0	0	0	25.43	0	26.71	0	0	31.27	0.01	0.07	0	0.03	0	0	0	2.22	-1.38	0.84	22.74	0	25.49	0	0	30.76	0	0	0	0	0	0	0	2	0.4	0.62	0	0.76	0	0	0
				246351	Mn1O3Pb1	3	MCLC	1	0.999587	0	0	0	29.33	0	1.25	0	0	1.1	0.09	0.05	0	0	0	0	0	2.49	-0.1	2.38	14.83	0	1.14	0	0	6.2	0	0	0	0	0	0	0	18.04	0.15	1.15	0	0	0	0	0
				174307	Fe2K9O8	3	MCLC	1	0.896724	0	0	0	0	12.06	2.08	0	2.85	0	0.26	0	0.14	0.01	0	0	0	2.94	-0.7	2.24	0	14.79	2.01	0	8.62	0	0	0	0	0	0	0	0	36.01	0.08	0	0.89	0	0	0	0
				88686	Eu2O5Re1	3	TET	1	0.997516	0	0	0	0	23.56	14.18	0	12.72	0	0.07	0	0.03	0.03	0	0	0.63	0.89	-0.1	0.78	0	21.66	13.01	0	8.39	0	0	0	0	0	0	0	0	48.27	0.05	0	0.04	0.01	0	0	1.09
				418603	Fe1O2Sr1	3	TET	1	0.97438	0	0	0	0	21.55	3.19	0	4.02	0	0	0	0	0	0	0	0	1.25	-1.23	0.02	0	15.8	3.47	0	12.29	0	0	0	0	0	0	0	0	4	0.05	0	0.93	0	0	0	0
				173438	Ca1Fe1O2	3	TET	1	0.970334	0	0	0	0	25.94	3.23	0	4.17	0	0	0	0	0	0	0	0	1.09	-1	0.09	0	14.37	3.38	0	11.75	0	0	0	0	0	0	0	0	4	0.05	0	0.93	0	0	0	0
				23855	Fe5O12Y3	3	BCC	1	0.999991	2.35	-1.38	0.97	39.81	16.69	9.65	15.28	9.64	11.22	0	0	0	0	0	0	0	0	0	0	18.59	16.68	9.95	19.87	33.41	14.41	0.03	0.41	0.05	0.01	0	0	0	68	0.1	0.14	0.73	0	0	0	0
				100098	La4O19Ru6	3	BCC	1	0.975472	2.47	-1	1.47	34.57	0	8.19	0	0	8.68	0	0	0	0	0	0	0	0	0	0	28.84	0	8.22	0	0	14.94	0.03	0.19	0	0.01	0	0	0	14	0.16	0.81	0	0	0	0	0
				100099	La4O19Os6	3	BCC	1	0.985572	1.23	-0.61	0.62	33.05	0	8.36	0	0	9.82	0	0	0	0	0	0	0	0	0	0	30.95	0	8.24	0	0	13.39	0.01	0.08	0	0	0	0	0	8	0.15	0.82	0	0	0	0	0
				248013	Fe5O12Pr3	3	BCC	1	0.992776	2.42	-1.37	1.05	36.41	14.64	38.13	13.41	15.34	38.78	0	0	0	0	0	0	0	0	0	0	18.77	15.53	25.07	20.22	34.34	23.84	0.01	0.06	0.01	0	0	0	0	92	0.07	0.1	0.54	0	0	0	0.27
				151587	Mn7Na1O12	3	BCC	1	0.999784	0	0	0	31.88	29.07	0	40.99	0	0	0.05	0.08	0.01	0	0	0	0	3.32	-0.98	2.34	12.87	9.9	0	35.96	0	0	0	0	0	0	0	0	0	26	0.06	0.57	0.46	0	0	0	0
				75079	Bi12Mn1O20	3	BCC	1	0.999233	0	0	0	0	22.04	1.44	0	1.33	0	0.24	0	1.97	0	0	0	0	2.47	-1.23	1.25	0	17.78	1.45	0	6.36	0	0	0	0	0	0	0	0	3	0.16	0	1.12	0	0	0	0
				54725	Ba2Ir3O9	3	BCC	1	0.987859	2.5	-0.21	2.29	33.99	0	4.65	0	0	4.79	0	0	0	0	0	0	0	0	0	0	34.72	0	4.79	0	0	5.92	0.01	0.03	0	0	0	0	0	10	0.32	0.66	0	0	0	0	0
				75390	Bi24Mn2O40	3	BCC	1	1.00035	0	0	0	0	22.31	1.71	0	1.65	0	0.24	0	1.99	0	0	0	0	2.37	-1.14	1.23	0	17.53	1.67	0	7.41	0	0	0	0	0	0	0	0	3	0.15	0	1.12	0	0	0	0
				421376	Cs18O6Tl8	3	BCC	1	0.984426	0	0	0	0	0	0	0	0	0	0.03	0	0	0	0	0	0	0.27	-0.18	0.09	0	0	0	0	0	0	0	0	0	0	0	0	0	1.99	0.06	0	0	0	0	0	0
				200870	Nd4O19Os6	3	BCC	1	0.943167	1.2	-0.65	0.55	32.96	0	8.99	0	0	10.61	0	0	0	0	0	0	0	0	0	0	31.07	0	8.26	0	0	13.44	0.01	0.07	0	0	0	0	0	20	0.05	0.33	0	0.01	0	0	0.61
				47132	Ba4O12Ru3Zr1	4	RHL	1	0.998445	2.78	-0.75	2.03	30.96	0	3.98	0	0	5.03	0	0	0	0	0	0	0	0	0	0	25.3	0	4.2	0	0	7.74	0.03	0.19	0	0	0	0	0	6	0.21	0.78	0	0	0	0	0
				71755	Ba7Cl2O15Ru4	4	RHL	1	0.992721	2.15	-0.72	1.42	25.87	0	4.76	0	0	4.94	0	0	0	0	0	0	0	0	0	0	26.5	0	4.91	0	0	8.16	0.02	0.07	0	0	0	0	0	10.03	0.22	0.76	0	0	0	0	0
				160870	Ba4O12Ru3Tb1	4	RHL	1	0.982274	2.98	-1.03	1.95	28.14	0	3.91	0	0	4.91	0	0	0	0	0	0	0	0	0	0	25.73	0	3.99	0	0	7.92	0.02	0.2	0	0	0	0	0	7	0.19	0.79	0	0	0	0	0
				83507	B4Fe3Nd1O12	4	RHL	1	0.99847	0	0	0	18.11	0	0	0	0	0	0.01	0	0	0	1.14	0	0	2.3	-0.72	1.58	13.35	0	0	0	0	0	0	0	0	0	0	0	0	18	0.07	0.74	0	0	0.17	0	0
				169195	Co1O6Pb2Te1	4	RHL	1	0.998069	1.6	-1.2	0.41	20.69	0	1.02	0	0	1.81	0	0	0	0	0	0	0	0	0	0	16.31	0	1.06	0	0	3.68	0.02	0.17	0	0	0	0	0	3	0.06	0.93	0	0	0	0	0
				93775	Ca3Co1Mn1O6	4	RHL	1	0.99409	2.08	-1.29	0.79	25.36	0	0	0	0	0	0	0	0	0	0	0	0	0	0	0	14.05	0	0	0	0	0	0.12	0.62	0	0	0	0	0	12	0.02	0.96	0	0	0	0	0
				73069	Ba7Br2O15Ru4	4	RHL	1	0.995705	2.15	-0.72	1.42	26.09	0	4.79	0	0	4.98	0	0	0	0	0	0	0	0	0	0	25.43	0	4.89	0	0	8.85	0.02	0.07	0	0	0	0	0	10.07	0.22	0.76	0	0	0	0	0
				81660	In1Ni1O6Sr3	4	RHL	1	0.94501	0	0	0	20.46	0	4.21	0	0	6.28	0.14	0.09	0	0.01	0	0	0	3.2	-0.81	2.39	28.3	0	4.03	0	0	8.18	0	0	0	0	0	0	0	2	0.26	1.23	0	0.01	0	0	0
				68086	Ba1Eu2Ni1O5	4	ORCI	1	0.999668	0	0	0	17.94	0	8.44	0	0	6.65	0.07	0.03	0	0	0	0	0.54	2.46	-0.45	2.01	28.44	0	7.14	0	0	8.11	0	0	0	0	0	0	0	14	0.03	0.1	0	0.01	0	0	0.92
				51466	Ca2Ga1Mn1O5	4	ORCI	1	0.999943	0	0	0	29.7	2.91	3.74	2.65	39.51	3.42	0.02	0.05	0	0	0	0	0	3.15	-0.84	2.31	11.09	2.87	3.64	18.8	42.76	22.61	0	0	0	0	0	0	0	8	0.02	1	0	0	0	0	0
				78173	Ba1Co1Eu2O5	4	ORCI	1	0.998913	0	0	0	17.76	0	8.3	0	0	6.85	0.08	0.06	0	0.01	0	0	0.43	3	-0.56	2.44	32.63	0	6.93	0	0	11.08	0	0	0	0	0	0	0	15	0.04	0.16	0	0.01	0	0	0.87
				236363	Ba2Gd1Mo1O6	4	TRI	1	0.981887	0.95	-0.2	0.75	13.46	8.01	13.24	24.89	5.46	7.88	0	0	0	0	0	0	0	0	0	0	10.01	6.24	12.49	22.15	3	4.99	0.2	0	0	0.05	0.01	0	0	8	0.24	0.01	0	0.28	0.92	0	0
				93591	Ag2Co3O14P4	4	TRI	1	0.996558	2.6	-1.35	1.24	30.6	25.06	30.86	39.23	30.26	36.22	0	0	0	0	0	0	0	0	0	0	30.92	27.93	27.08	26.63	15.32	24.53	0.02	0.49	0	0	0	0	0	18.03	0.05	0.62	0	0.31	0	0	0
				152442	Ni1O6Os1Sr2	4	BCT	1	0.998595	0	0	0	27	0	3.04	0	0	3.04	0.06	0.08	0	0	0	0	0	1.36	-0.93	0.43	34.62	0	3.05	0	0	4.48	0	0	0	0	0	0	0	4	0.14	0.83	0	0	0	0	0
				174532	Cl2Fe2O4Sr3	4	BCT	1	0.999128	1.11	-0.72	0.39	0	16.46	3.94	0	5.81	0	0	0	0	0	0	0	0	0	0	0	0	7.14	4.69	0	22.68	0	0.01	0	0.05	0	0	0	0	8	0.06	0	0.93	0	0	0	0
				183143	Fe2La2O3Se2	4	BCT	1	0.991666	2.91	-1.26	1.65	0	9.73	15	0	8.12	0	0	0	0	0	0	0	0	0	0	0	0	9.71	9.22	0	14.18	0	0	0	0	0.1	0	0	0	8	0.02	0	0	0.94	0	0	0
				183145	Fe2O3Pr2Se2	4	BCT	1	0.999016	2.64	-1.25	1.39	0	10.48	16.03	0	8.57	0	0	0	0	0	0	0	0	0	0	0	0	9.75	9.68	0	14.47	0	0	0	0	0.03	0	0	0	12	0.01	0	0.01	0.62	0	0.34	0
				262842	Ba1Fe4O7Y1	4	BCT	1	0.995938	2.27	-1.19	1.08	10	26.19	4.1	8.81	3.58	27.65	0	0	0	0	0	0	0	0	0	0	9.79	11.18	4.33	20.87	12.33	20.81	0.03	0.01	0.21	0	0	0	0	17	0.06	0	0.92	0	0	0	0
				181168	Fe2O3Pr2S2	4	BCT	1	0.990612	2.7	-1.33	1.37	0	10.54	17.18	0	8.92	0	0	0	0	0	0	0	0	0	0	0	0	9.82	9.23	0	15.93	0	0	0	0	0.06	0	0	0	11.99	0.01	0	0	0.62	0	0.34	0
				231	Cl10Cs3O1Re2	4	BCT	1	0.999392	1.23	-0.89	0.35	0	0	6.16	0	0	0	0	0	0	0	0	0	0	0	0	0	0	0	8.91	0	0	0	0	0	0	1.68	0	0	0	2.99	0.04	0	0	0.92	0	0	0
				32011	As2Ba2Mn3O2	4	BCT	1	0.988529	0	0	0	0	21.32	0	0	0	0	0.03	0	0.01	0	0	0	0	0.77	-0.54	0.23	0	5.08	0	0	0	0	0	0	0	0	0	0	0	10.99	0	0	0.44	0	0	0	0
				153546	Co1Mo1O6Sr2	4	BCT	1	0.998744	2.3	-1.43	0.87	27.56	0	2.92	0	0	4.03	0	0	0	0	0	0	0	0	0	0	26.78	0	3.04	0	0	5.92	0.02	0.18	0	0	0	0	0	3	0.1	0.88	0	0	0	0	0
				201358	Al1N1Nd2O3	4	BCT	1	0.99991	0	0	0	0	0	9.57	0	0	0	0.05	0	0	0.02	0	0	0.73	1.97	-0.32	1.65	0	0	8.64	0	0	0	0	0	0	0	0	0	0	6	0.02	0	0	0.01	0	0	1.06
				245252	Ba3Ir2Mg1O9	4	HEX	1	0.99952	2.59	-0.19	2.4	23.41	0	4.35	0	0	4.63	0	0	0	0	0	0	0	0	0	0	24.18	0	4.68	0	0	5.8	0.05	0.13	0	0	0	0	0	8.01	0.38	0.6	0	0	0	0	0
				281248	Ba3Na1O9Os2	4	HEX	1	0.983929	0	0	0	20.1	0	4.12	0	0	4.15	0.04	0.07	0	0	0	0	0	1.25	-0.1	1.14	23.38	0	3.9	0	0	5.36	0	0	0	0	0	0	0	6	0.17	0.8	0	0.01	0	0	0
				281247	Ba3Li1O9Os2	4	HEX	1	0.999842	0	0	0	20.62	0	4.3	0	0	4.17	0.14	0.28	0	0.01	0	0	0	2.12	-1.28	0.84	25.06	0	4.19	0	0	7.1	0	0	0	0	0	0	0	10.01	0.21	0.77	0	0.01	0	0	0
				172754	Ba3O9Ru2Zr1	4	HEX	1	0.999904	2.61	-0.66	1.95	29.78	0	4.42	0	0	5.92	0	0	0	0	0	0	0	0	0	0	25.85	0	4.54	0	0	9.02	0.01	0.04	0	0	0	0	0	8.05	0.18	0.81	0	0	0	0	0
				16406	Ba2Ni1O6Os1	4	HEX	1	0.99845	0	0	0	24.35	0	4.68	0	0	4.35	0	0	0	0	0	0	0	1.6	-1	0.6	35.98	0	4.64	0	0	6.47	0	0	0	0	0	0	0	11.99	0.15	0.82	0	0	0	0	0
				50830	Ba3Co1O9Ru2	4	HEX	1	0.999244	2.46	-0.19	2.27	26.3	0	4.39	0	0	4.14	0	0	0	0	0	0	0	0	0	0	26.14	0	4.64	0	0	8.35	0.04	0.21	0	0	0	0	0	18	0.19	0.79	0	0	0	0	0
				94024	Ba3Ce1O9Ru2	4	HEX	1	0.998094	2.17	-0.76	1.41	26.72	0	4.36	0	0	5.68	0	0	0	0	0	0	0	0	0	0	24.41	0	4.43	0	0	8.79	0.01	0.04	0	0	0	0	0	8.02	0.16	0.83	0	0	0	0	0
				9628	Ba9Cl2Cu7O15	4	HEX	1	0.999826	0	0	0	5.97	22.96	0	4.82	0	0	0.38	0.02	0.12	0	0	0	0	0.51	-0.29	0.23	5.67	27.18	0	5.1	0	0	0	0	0	0	0	0	0	5	0.29	0.02	0.67	0	0	0	0
				245666	Fe1Mo2O8Rb1	4	HEX	1	0.999366	2.68	-1.42	1.26	35.26	30.35	0.3	25.71	0.63	0.35	0	0	0	0	0	0	0	0	0	0	22.28	30.42	0.3	24.37	0.61	0.47	0.03	0.45	0.01	0	0	0	0	1	0.12	0.97	0.1	0	0	0	0
				33530	Ba3Ir2Ni1O9	4	HEX	1	0.999747	2.35	-0.24	2.11	27.36	0	4.42	0	0	4.22	0	0	0	0	0	0	0	0	0	0	33.99	0	4.83	0	0	5.8	0.01	0.03	0	0	0	0	0	12	0.27	0.71	0	0	0	0	0
				423654	K3Na1O9Os2	4	HEX	1	0.999412	0	0	0	18.61	0	0	0	0	0	0.07	0.19	0	0	0	0	0	1.51	-1.16	0.36	19.59	0	0	0	0	0	0	0	0	0	0	0	0	4	0.22	0.77	0	0	0	0	0
				281126	Ba3Li1O9Ru2	4	HEX	1	0.999985	0	0	0	19.92	0	4.39	0	0	4.41	0.18	0.26	0	0.01	0	0	0	1.47	-0.48	0.99	23.43	0	4.32	0	0	7.14	0	0	0	0	0	0	0	10.01	0.2	0.78	0	0.01	0	0	0
				400598	Ba3O9Ru2Yb1	4	HEX	1	0.99981	2.97	-0.81	2.16	25.33	0	4.36	0	0	5.82	0	0	0	0	0	0	0	0	0	0	24.31	0	4.41	0	0	9.89	0.03	0.06	0	0	0.75	0	0	12	0.18	0.7	0	0	0.11	0	0
				281127	Ba3Na1O9Ru2	4	HEX	1	0.999541	0	0	0	19.02	0	4.08	0	0	3.93	0.2	0.3	0	0.01	0	0	0	1.58	-0.51	1.07	21.98	0	3.91	0	0	6.22	0	0	0	0	0	0	0	10.02	0.2	0.78	0	0.01	0	0	0
				246280	Ba3Ca1Ir2O9	4	HEX	1	0.999227	2.12	-0.46	1.65	23.22	0	4.53	0	0	6.15	0	0	0	0	0	0	0	0	0	0	23.69	0	4.67	0	0	6.69	0.04	0.08	0	0	0	0	0	4	0.36	0.62	0	0	0	0	0
				93657	Ba5Cl1Co5O13	4	HEX	1	0.992896	0	0	0	19.91	16.75	4.82	16.57	4.07	4.23	0.08	0.06	0.03	0	0	0	0	1.19	-0.23	0.96	38.34	30.45	4.81	32.66	8.56	6.76	0	0	0	0	0	0	0	24	0.02	0.47	0.48	0	0	0	0
				164940	Cr1Eu1O6Te1	4	HEX	1	0.995233	0	0	0	26.6	0	0	0	0	0	0	0	0	0	0.02	0	0	3.3	-0.86	2.45	10.02	0	0	0	0	0	0	0	0	0	0	0	0	18	0.04	0.31	0	0	0.72	0	0
				27425	Ba2Co1O6W1	4	FCC	1	0.991728	3	-0.89	2.11	28.74	0	4	0	0	5.3	0	0	0	0	0	0	0	0	0	0	19.09	0	4.16	0	0	8.2	0.06	0.43	0	0	0	0	0	3	0.1	0.88	0	0	0	0	0
				412143	Ba2Na1O6Os1	4	FCC	1	1.00004	0	0	0	11.26	0	3.64	0	0	2.36	0.03	0.12	0	0	0	0	0	1.35	-1.11	0.24	13.03	0	3.4	0	0	2.55	0	0	0	0	0	0	0	1	0.08	0.88	0	0.02	0	0	0
				25407	O6Re1Sr2Yb1	4	FCC	1	0.996366	0	0	0	20.31	0	2.41	0	0	5.38	0.05	0.19	0	0	0.09	0	0	1.22	-0.79	0.42	20.2	0	2.24	0	0	7.51	0	0	0	0	0	0	0	1	0.02	1.15	0	0.01	0.17	0	0
				181753	Ni1O6Ru1Sr2	4	FCC	1	0.997365	0	0	0	27.86	0	2.74	0	0	2.87	0.13	0.1	0	0	0	0	0	1.2	-0.13	1.07	35.03	0	2.7	0	0	4.14	0	0	0	0	0	0	0	4	0.09	0.88	0	0	0	0	0
				109152	Ba2Nb1Nd1O6	4	FCC	1	0.994976	0	0	0	16.02	0	3.39	0	0	14.81	0	0	0	0	0.2	0	0	3.32	-1.12	2.19	15.59	0	3.28	0	0	14.67	0	0	0	0	0	0	0	3	0.05	0.01	0	0	1.05	0	0
				169196	Co1O6Pb2Te1	4	FCC	1	0.992018	1.97	-1.19	0.78	26.46	0	0.78	0	0	1.38	0	0	0	0	0	0	0	0	0	0	9.3	0	0.83	0	0	2.83	0.05	0.34	0	0	0	0	0	3	0.09	0.89	0	0	0	0	0
				174289	Ba2Bi1Ir1O6	4	FCC	1	0.999919	2.18	-0.56	1.62	18.36	0	3.54	0	0	8.72	0	0	0	0	0	0	0	0	0	0	20.88	0	3.7	0	0	7.53	0	0	0	0	0	0	0	2	0.34	0.65	0	0	0	0	0
				184910	Ba2Co1Mo1O6	4	FCC	1	0.998745	2.19	-0.79	1.4	27.17	0	4.07	0	0	5.34	0	0	0	0	0	0	0	0	0	0	21.57	0	4.25	0	0	7.96	0.06	0.39	0	0	0	0	0	3	0.11	0.87	0	0	0	0	0
				109256	Ba2Mn1O6Re1	4	FCC	1	0.985626	0	0	0	34.18	0	4.06	0	0	5.83	0.13	0.36	0	0.02	0	0	0	0.54	-0.38	0.17	20.62	0	3.79	0	0	6.9	0	0	0	0	0	0	0	2.02	0.01	1.01	0	0.01	0	0	0
				55713	Ba2O6Ru1Tm1	4	FCC	1	0.997087	3.03	-0.6	2.43	21.71	0	4.99	0	0	8.42	0	0	0	0	0	0	0	0	0	0	21.45	0	4.92	0	0	13.59	0.09	0.09	0	0.01	4.69	0	0	20	0.13	0.45	0	0	0.41	0	0
				171988	Ba2Ca1O6Os1	4	FCC	1	0.996702	0	0	0	16.33	0	3.72	0	0	5.79	0.12	0.21	0	0.01	0	0	0	1.77	-1.01	0.77	18.48	0	3.48	0	0	8.42	0	0	0	0	0	0	0	2	0.13	0.84	0	0.01	0	0	0
				412142	Ba2Li1O6Os1	4	FCC	1	0.999943	0	0	0	11.92	0	4.07	0	0	3.16	0.03	0.09	0	0	0	0	0	1.28	-1.08	0.19	14.38	0	3.85	0	0	3.56	0	0	0	0	0	0	0	1	0.1	0.87	0	0.02	0	0	0
				188351	Cl1Cu6O8Y1	4	FCC	1	0.98897	0	0	0	0	30.2	11.06	0	8.66	0	0.09	0	0.04	0	0	0	0	1.32	-0.86	0.47	0	30.86	11.26	0	9.39	0	0	0	0	0	0	0	0	4	0.18	0	0.76	0	0	0	0
				69612	Cl1Cu6In1O8	4	FCC	1	1.00008	0	0	0	0	30.58	4.05	0	3.13	0	0.14	0	0.07	0	0	0	0	1.23	-0.87	0.36	0	30.49	4	0	3.15	0	0	0	0	0	0	0	0	4	0.2	0	0.75	0	0	0	0
				181517	Co1Mo1O6Sr2	4	FCC	1	0.991809	2.06	-0.85	1.2	31.26	0	2.62	0	0	3.43	0	0	0	0	0	0	0	0	0	0	21.42	0	2.76	0	0	5.26	0.04	0.34	0	0	0	0	0	3	0.11	0.87	0	0	0	0	0
				245141	Ba2Co1O6U1	4	FCC	1	0.980249	2.58	-0.77	1.81	25.65	0	3.66	0	0	4.76	0	0	0	0	0	0	0	0	0	0	14.37	0	3.76	0	0	8.73	0.04	0.55	0	0	0.02	0	0	3	0.06	0.89	0	0	0.05	0	0
				155551	Ba2Nd1O6Ru1	4	FCC	1	0.997409	0	0	0	20.42	0	3.59	0	0	6.14	0.17	0.07	0	0.01	3.83	0	0	1.41	-1.05	0.36	19.9	0	3.39	0	0	9.95	0	0	0	0	0	0	0	5.99	0.06	0.39	0	0	0.54	0	0
				181751	Mn1Nb1O6Sr2	4	FCC	1	0.996619	0	0	0	30.37	0	2.68	0	0	3.92	0.03	0.06	0	0	0	0	0	2.92	-1.27	1.65	14.37	0	2.61	0	0	12.97	0	0	0	0	0	0	0	3.98	0.05	1.03	0	0	0	0	0
				25399	Ba2O6Re1Yb1	4	FCC	1	0.99409	0	0	0	20.98	0	3.75	0	0	7.69	0.06	0.21	0	0.01	0.1	0	0	1.64	-1.21	0.42	19.8	0	3.49	0	0	10.81	0	0	0	0	0	0	0	0.73	0.01	1.2	0	0.02	0.24	0	0
				80636	Ba2O6Pr1Pt1	4	FCC	1	0.992071	0	0	0	23.35	0	3.78	0	0	6.02	0.09	0.07	0	0	0.84	0	0	2.64	-0.33	2.31	23.03	0	3.57	0	0	6.03	0	0	0	0	0	0	0	1	0.45	0.01	0	0	1.49	0	0
				28598	Co1O6Sr2W1	4	FCC	1	0.994581	2.82	-0.96	1.86	33.5	0	2.57	0	0	3.4	0	0	0	0	0	0	0	0	0	0	18.74	0	2.72	0	0	5.49	0.04	0.39	0	0	0	0	0	3	0.1	0.88	0	0	0	0	0
				154009	Ba1Mn2O6Tb1	4	MCL	1	0.999509	0	0	0	31.16	0	9.68	0	0	8.82	0.03	0.05	0	0	0	0	0	3.12	-0.66	2.46	13.16	0	8.85	0	0	32.75	0	0	0	0	0	0	0	14	0.07	1.05	0	0	0	0	0
				28649	Cd1Cs1N3O6	4	CUB	1	0.999854	0	0	0	0	0	0	0	0	0	1.42	0	0	0	0	0	0	1.67	-0.69	0.97	0	0	0	0	0	0	0	0	0	0	0	0	0	4	0.44	0	0	0	0	0	0
				28650	Cd1N3O6Tl1	4	CUB	1	1.00002	0	0	0	0	0	0	0	0	0	0.68	0	0	0	0	0	0	1.31	-0.77	0.54	0	0	0	0	0	0	0	0	0	0	0	0	0	4	0.42	0	0	0	0	0	0
				28647	Cd1K1N3O6	4	CUB	1	0.99982	0	0	0	0	0	0	0	0	0	0.99	0	0	0	0	0	0	1.7	-0.84	0.86	0	0	0	0	0	0	0	0	0	0	0	0	0	4	0.44	0	0	0	0	0	0
				28648	Cd1N3O6Rb1	4	CUB	1	0.999833	0	0	0	0	0	0.22	0	0	0	1.16	0	0	0.01	0	0	0	1.79	-0.94	0.84	0	0	0.09	0	0	0	0	0	0	0	0	0	0	4	0.44	0	0	0	0	0	0
				171435	Ba1Co2O5Y1	4	ORC	1	0.998659	0	0	0	0	0	25.07	0	0	0	0.07	0	0	0.02	0	0	0	1.54	-0.15	1.4	0	0	27.37	0	0	0	0	0	0	0	0	0	0	10	0.02	0	0	0.99	0	0	0
				90735	C1K1La1O4	4	ORC	1	0.997761	1.44	-0.75	0.69	10.45	0	0.82	0	0	1.37	0	0	0	0	0	0	0	0	0	0	11.43	0	0.66	0	0	0.34	0.03	0	0	0	0	0	0	8	0.73	0.01	0	0	0	0	0
				416716	Ba1Eu1Fe2O5	4	ORC	1	0.946064	0.95	-0.1	0.84	0	0	10.82	0	0	0	0	0	0	0	0	0	0	0	0	0	0	0	12.23	0	0	0	0.01	0	0	0.1	0	0	0	33.15	0.06	0	0	0.52	0	0	0.41
				85125	Ca2Fe1Mn1O5	4	ORC	1	0.997919	0	0	0	27.35	11.8	4.04	8.85	3.44	3.69	0	0	0	0	0	0	0	2.46	-1.14	1.32	10.72	16.96	3.92	34.4	16.33	25.18	0	0	0	0	0	0	0	35.96	0.05	0.45	0.47	0	0	0	0
				51464	Ca2Ga1Mn1O5	4	ORC	1	0.996341	0	0	0	28.7	2.43	4.08	2.13	36.17	3.58	0.02	0.05	0	0	0	0	0	3.33	-0.93	2.4	11.08	2.26	3.94	15.39	35.73	23.88	0	0	0	0	0	0	0	16.04	0.02	1	0	0	0	0	0
				182002	Mn1O6Pb2Re1	4	MCLC	1	0.974678	0.45	-0.15	0.3	40.7	0	0.96	0	0	1.04	0	0	0	0	0	0	0	0	0	0	21.32	0	1.03	0	0	3.28	0	0	0	0	0	0	0	13.99	0.01	0.97	0	0	0	0	0
				416931	Ag4Cu1O6Te1	4	MCLC	1	0.999248	0	0	0	24.54	27.8	22.36	39.92	41.44	39.98	0	0	0	0	0	0	0	0.26	-0.2	0.06	25.66	30.96	23.67	39.54	38.14	40.41	0	0	0	0	0	0	0	2.01	0.29	0	0.68	0.01	0	0	0
				158890	Ba1Mn2Nd1O6	4	TET	1	0.999967	0	0	0	30.4	0	6.74	0	0	6.82	0.03	0.06	0	0	0	0	0	2.81	-0.31	2.49	12.78	0	5.68	0	0	27.25	0	0	0	0	0	0	0	10	0.06	0.74	0	0.01	0	0	0.31
				188495	Ba1Er1Mn2O5	4	TET	1	1.0001	0	0	0	0	0	38.53	0	0	0	0.02	0	0	0.02	0	0	0	2.7	-1.42	1.28	0	0	9.03	0	0	0	0	0	0	0	0	0	0	18.01	0.01	0	0	0.97	0	0	0
				158885	Ba1Mn2O5Pr1	4	TET	1	0.997555	0	0	0	0	0	35.45	0	0	0	0.04	0	0	0.03	0	0	0	2.62	-1.47	1.16	0	0	7.18	0	0	0	0	0	0	0	0	0	0	11	0	0	0	0.8	0	0	0.19
				150704	Ba1Mn2O6Pr1	4	TET	1	0.996874	0	0	0	30.18	0	6.61	0	0	6.72	0.02	0.03	0	0	0	0	0	2.96	-0.51	2.45	12.66	0	5.69	0	0	27.88	0	0	0	0	0	0	0	9	0.06	0.82	0	0	0	0	0.23
				92494	Cu1O1Pr1S1	4	TET	1	0.997877	0	0	0	0	10.53	0	0	0	0	0.02	0	0	0	0	0.48	0	2.16	-0.76	1.4	0	9.76	0	0	0	0	0	0	0	0	0	0	0	4	0.03	0	0.01	0	0	1.03	0
				90122	Cl1Co1O3Sr2	4	TET	1	0.996191	0	0	0	0	4.16	20.93	0	5.48	0	0.12	0	0	0.04	0	0	0	2.15	-0.1	2.04	0	3.79	27.54	0	9.4	0	0	0	0	0	0	0	0	4	0.16	0	0	1.14	0	0	0
				150703	Ba1La1Mn2O6	4	TET	1	0.99765	0	0	0	29.3	0	6.57	0	0	6.51	0.03	0.03	0	0	0	0	0	2.94	-0.45	2.49	12.96	0	5.82	0	0	27.71	0	0	0	0	0	0	0	7	0.08	1.06	0	0	0	0	0
				202061	Cu3Nd1O12Ru4	4	BCC	1	0.992504	1.63	-0.39	1.25	42.24	30.73	9.13	24.96	7.12	9.98	0	0	0	0	0	0	0	0	0	0	25.63	29.26	9.5	16.24	7.66	14.09	0.04	0.22	0.02	0.01	0	0	0	13	0.17	0.45	0.13	0	0	0	0.24
				51897	Cu3La1O12Ru4	4	BCC	1	0.998171	1.61	-0.39	1.21	42.67	30.78	9.19	25.5	7.18	9.63	0	0	0	0	0	0	0	0	0	0	26.26	29.4	10.37	16.48	8.35	14.83	0.04	0.24	0.02	0.01	0	0	0	10	0.23	0.58	0.17	0	0	0	0
				153872	Cu3Ho1Mn4O12	4	BCC	1	0.999304	0	0	0	34.01	27.27	12.96	21.59	10.71	11.8	0.03	0.07	0.01	0	0	0	0	2.58	-0.45	2.13	15.17	35.15	11.87	12.12	9.41	29.74	0	0	0	0	0	0	0	10	0.18	1.36	0.2	0	0	0	0
				51895	Cu3O12Ru4Sr1	4	BCC	1	0.996839	1.44	-0.32	1.12	42.93	30.88	3.77	25.9	2.96	4.19	0	0	0	0	0	0	0	0	0	0	27.17	29.75	4.34	16.94	3.43	7.12	0.04	0.2	0.03	0	0	0	0	11	0.24	0.58	0.16	0	0	0	0
				262855	Cu3Fe4O12Sr1	4	BCC	1	0.998939	0	0	0	15.05	26.58	4.02	10.3	3.31	3.48	0.06	0.03	0.01	0	0	0	0	0.63	-0.45	0.18	17.02	33.64	4.39	13.85	3.46	17.93	0	0	0	0	0	0	0	19	0.07	0.89	0.02	0	0	0	0
				169043	Ce1Cu3Mn4O12	4	BCC	1	0.999477	0	0	0	35.46	27.77	11.91	22.77	9.78	11.07	0.05	0.09	0.02	0	0	0	0.01	1.68	-0.58	1.09	13.38	35.26	10.75	10.62	8.48	30.92	0	0	0	0	0	0	0	11	0.17	1.32	0.18	0	0	0	0.01
				38418	Cu3Mn4O12Y1	4	BCC	1	0.999195	0	0	0	33.8	27.3	9.87	21.36	8.22	9.18	0.03	0.06	0.01	0	0	0	0	2.59	-0.43	2.16	15.18	35.23	8.96	12.17	7.08	26.67	0	0	0	0	0	0	0	10	0.18	1.36	0.2	0	0	0	0
				95715	Ca1Cu3O12Ru4	4	BCC	1	0.998261	1.47	-0.3	1.17	42.64	30.75	0	25.26	0	0	0	0	0	0	0	0	0	0	0	0	26.66	29.54	0	16.76	0	0	0.04	0.18	0.03	0	0	0	0	11	0.23	0.59	0.16	0	0	0	0
				153874	Cu3Mn4O12Yb1	4	BCC	1	0.999231	0	0	0	33.05	27.37	7.45	20.04	6.11	7.36	0.2	0.07	0.04	0	0	0	3.52	2.37	-0.27	2.1	15.99	35.51	6.8	12.87	5.36	22.35	0	0	0	0	0	0	0	9	0.21	1.45	0.22	0	0	0	0.03
				95716	Cu3Na1O12Ru4	4	BCC	1	0.998061	1.33	-0.27	1.07	42.26	31.07	0	26.8	0	0	0	0	0	0	0	0	0	0	0	0	28.52	30.37	0	17.62	0	0	0.03	0.13	0.03	0	0	0	0	12	0.24	0.59	0.15	0	0	0	0
				169095	Ca1Co4Cu3O12	4	BCC	1	0.987753	0	0	0	29.57	27.89	0	31.59	0	0	0.08	0.04	0.01	0	0	0	0	1.28	-0.24	1.04	35.81	33.86	0	26.59	0	0	0	0	0	0	0	0	0	7	0.2	1.16	0.02	0	0	0	0
				34316	Cu3Mn4O12Th1	4	BCC	1	0.999276	0	0	0	33.56	27.59	19.16	21.67	14.45	16.76	0.05	0.08	0.02	0	0	0	0	2.82	-0.49	2.33	13.07	34.39	17.95	10.33	14.24	31.98	0	0	0	0	0	0	0	11	0.17	1.33	0.18	0	0	0	0
				153871	Cu3Dy1Mn4O12	4	BCC	1	0.999204	0	0	0	33.83	27.28	13.36	21.51	11.02	12.08	0.03	0.06	0.01	0	0	0	0	2.6	-0.44	2.16	15.2	35.12	12.3	12.15	9.76	30.01	0	0	0	0	0	0	0	10	0.18	1.36	0.2	0	0	0	0
				27381	Fe2Mn3O12Si3	4	BCC	1	0.99905	2.47	-0.92	1.56	36.32	0	34.08	0	0	33.48	0	0	0	0	0	0	0	0	0	0	21.54	0	4.08	0	0	6.15	0.05	0.62	0	0	0	0	0	68	0.03	0.11	0	0.85	0	0	0
				27380	Mn3O12Si3V2	4	BCC	1	0.999858	2.16	-0.83	1.33	12.2	0	35.86	0	0	9.24	0	0	0	0	0	0	0	0	0	0	11.94	0	3.43	0	0	8.71	0.09	1.91	0	0.01	0	0	0	59.99	0.02	0	0	0.96	0	0	0
				250094	Ca1Cu3O12V4	4	BCC	1	0.999373	0	0	0	22.5	29.2	0	16.66	0	0	0.03	0.15	0.02	0	0	0	0	1.53	-0.88	0.65	18.69	34.36	0	14.86	0	0	0	0	0	0	0	0	0	1	1.48	4.06	1.59	0	0	0	0
				94079	Fe1Mo1O6Sr2	4	BCT	1	0.998548	2.67	-1.8	0.87	21.13	0	2.85	0	0	4.41	0	0	0	0	0	0	0	0	0	0	21.62	0	3	0	0	7.15	0.02	0.13	0	0	0	0	0	4	0.11	0.86	0	0	0	0	0
				157603	Fe1Mo1O6Sr2	4	FCC	1	0.987861	2.7	-1.81	0.88	21.12	0	2.85	0	0	4.41	0	0	0	0	0	0	0	0	0	0	21.68	0	3	0	0	7.11	0.02	0.12	0	0	0	0	0	4	0.11	0.86	0	0	0	0	0
				25400	Gd1O6Re1Sr2	4	FCC	1	0.995918	2.87	-2	0.87	18.96	0	2.24	0	0	8.33	0	0	0	0	0	0	0	0	0	0	21.4	0	2.51	0	0	4.77	0.06	0.19	0	0	0	0	0	5	0.02	0.34	0	0	1.37	0	0
				94215	Ba2O6Re1Y1	4	FCC	1	0.997486	0	0	0	21.52	0	4.16	0	0	7.98	0.08	0.22	0	0.01	0	0	0	2.87	-1.92	0.95	18.21	0	3.77	0	0	13.83	0	0	0	0	0	0	0	2	0.03	0.94	0	0.01	0	0	0
				25402	Dy1O6Re1Sr2	4	FCC	1	0.996974	0	0	0	22.4	0	2.55	0	0	4.85	0.06	0.17	0	0	0	0	0	2.91	-1.98	0.93	19.95	0	2.28	0	0	7.99	0	0	0	0	0	0	0	2	0.02	0.95	0	0.01	0	0	0
				164218	H4K2N4O10Pd1	5	TRI	1	0.995766	0	0	0	0	0	0.5	0	0	0	0.09	0	0	0	0	0	0	0.6	-0.39	0.21	0	0	0.5	0	0	0	0	0	0	0	0	0	0	0	-0.47	0	0	0	0	0	0
				380406	La3Mn1O6S3W1	5	HEX	1	0.999809	0	0	0	16.27	0	0	0	0	0	0	0	0	0	0	0	0	1.55	-0.25	1.29	15.99	0	0	0	0	0	0	0	0	0	0	0	0	8	0.01	0.01	0	0	0	0	0
				61243	Cu1H12Mn2N4O8	5	MCL	1	0.979957	0	0	0	0	23.14	21.24	0	29.27	0	0.02	0	0.02	0.01	0	0	0	0.74	-0.68	0.06	0	11.96	10.21	0	5.3	0	0	0	0	0	0	0	0	17.99	0	0	0.49	0.49	0	0	0
				262902	C1H2O6P2Pu1	5	MCLC	1	0.997971	0	0	0	0	0	14.19	0	0	0	0.09	0	0	0.01	0	0	1.53	3.42	-1.4	2.02	0	0	12.88	0	0	0	0	0	0	0	0	0	0	8	0.06	0	0	0.01	0	0	1.04
